# Supplementary material for: A secreted WY-domain-containing protein present in European isolates of the oomycete Plasmopara viticola induces cell death in grapevine and tobacco species
Source: PLoS One. 2019 Jul 29;14(7):e0220184. doi: 10.1371/journal.pone.0220184 (PMC6663016; doi:10.1371/journal.pone.0220184)
Supplement: S1 Dataset — (TXT) [file pone.0220184.s014.txt]

##Combier et al. Sequences of WY-domain proteins containing dEER motifs
#
#
>S0022g10478
MGSMVKRIPLLCCLVALPTLALLAFFESAISTDVTARVAKAQVTDFSRKLASTASYGRASREERAVGVLDGMKKLKDAIK
QWPRKTSTDPRQKKAVTRSRAILWKACLAILRPMIMSMLTDVKLLKVFLPSVYLRYAANKEAAIKVLFDSYGVNNVASDV
LASRQFQRWFAVIKRAYKPNLQAGYEATLERLTAHLGEKELFMQLAEAPKVPAIRKTGQVLDGALLNKWIDMGVANLLVR
HDFQSWLSFKSDEACESMIELLLLKMEAKGVGEQLDVMLDNARKTGGDADGIATAVELISWKKSGLSASDMFQKMQLDNL
KNEELLDTVDLYVWYEFLELTGDAPDKLLLSKLLIGSSEENVAKLLFQAAKDYDGFALAGNVGNALLDKWKASHLDAGTV
AERLGIKKTGDKLFDSVEMDVWDAYLLKCHGDDRYNVMLIELRGIFGQNLPEMIAQGSKSGSVIAKNLALAAKNNE
>S0028g11571
MGHYSVVVILIAISVLAADDTPAMATLDVPQAVTHSKDEGEKAKKWTGAGATAEDRAFFLPWQKSKKQLSAKQLKTIDAV
YDQVFPDNKIANVFAGKNLATIRKGVRKVVNDDSDRHLAELLMRKKGAGKLSNEVDVASHTHGYVDHVETITKGQLRSWK
HHNTPLKDVVAALFPIQNLKDKSGMNAEFTTAWRLCRKYAIARYARDEDVMTDVAAAMEAHLGAKELSTILEDVNFNRPL
AREFKTALFKNWMREAVSVQSAFKSLELDKGQGNIFSRPQMVTFLHYAAVVTEGDATKEFDFIITLVYHYKSIGALRHAM
QSAPVTTAWNLQEMMPKVESTLLKYEAQLGLSPPAKPHAASVPQGKVKPAAPSLFKANEPYVSSGKRKPPPSLYDDRPHA
KPASSSPFQRARVSNSPIARFRRWLSKIWAKIRALWHSE
>S0028g11621
MRLGSVAFALVPLLFLSAKVNALVNATASTTVLETFPSIGDRRGTILSEPPAARDEERINGNQAIGWGDKVANFLAKSKL
VLQEKFVLSLRKLKALWWRLKSVASDVIYVKLTLDKSDYVQGYKAKHPEKRVSVFEKLRAQFGDGQLALMLELAKKESDK
STKALGSTLQRGQMAFWKDELGSSAGQVYKTLQFDQKNPTLLTGFAHDVWNMYFNKIYGFTP
>S0028g11635
MRVALPLLLVVFLLAKASASTNATAAVAPLGNFSSTGDRPGTLNSELPNGKDEERAVDIKSVSKEIMAANFWGRSKQALP
TRSVGSFTRLRMSRWKMIKLDPHVAYAKLKLDEVNKDILSNPNFHAWVQYVEDYNLQHPEKQVSVVEKLIKKYGETKSAI
MLEEATREADTSTQAIGTKLQLEQMALWKDDKVTANKLYKKFQVDEHTPRVLSGPELTVWKTYVSYLNPRKPKTLFDQLY
YTLDDAKLVLLLVAAKQSPETEALATDLLIQLQNKWVDALVEPERVFNHLKLQKDPFNLLDKPEMQVWMRYAKRYEARLE
QDKTGKTDKTDKTNKTLKEMIESAYTAPDINIIIGSAETDYGKHLAKQLTTAPA
>S0028g11667
MHLCCVAQTLFLVFSLFANADASANATASPAPPGNFSSTAKQPGTLLSDPPSARDEERAPNI
EDFGLGAELGALLIKDKQAVVLPTKDKQAVVDPIVHAHLMPMLQWWRNNGVHPSTVFTNLQLHRAKKNSLSNAWFRAWVD
YVYSYNSDHPGKEVSLFLELWAKFDDYKLAMMLEEAKSEADPFIQALGTILQKEHMAFWRNHEYSPAKVYNRLQSDPSHP
ILLTGRAYDIWNTYLGPGWSQFRQLYYTFSHQGLSSLLIASKQSEKTATLATNLQLKLEKKWLRYGKEPEVVFKYLMLDK
DPGHVLDNPELTSWMRYAGMYQQTKGKDVTLAQVLVNLFEPDVVKGIIKTANTKDEKELVEKLETMLKEKVAAA
>S0028g11675
MRLCRVALALVPILFGVVKANASVNTTASPAPLGTHLSTGNRPGTFLSGPPNAGDEERFISIEDFVWGNKFAVLLAKIRQ
ALWNHDVDSQLELKLAWWRVINKHPDFIYDKLELDKVDENILSNLWFHHWFKYVESYNEEHPTEIASFVKKLQEKYGDLG
LAMMLELATREKDRLVQAISTILQSEQMKVWSRERKVTSSQLYNYLQPDPTHPTLLTGLAYDIWNVYFRKFRPGMSMPPF
KQLLRAFGDVDLVPLLIAAKQSQETATMAEELLRQLEDFWLKDRVLPTLIFNRLELDKVPFRLLDKPEFAVWKSYVTRFE
NEKETDATLVEVIKSRYDANSIQIIIKTALTKESKALAKKLEPKQAEWPPFAP
>S0028g11682
MRLCTIHFALLPLCFFIAKVDASANATASPASLGAISSTRGRSSALVSESPAARDEERVHGIEDIGLGNHISTILTRSKQ
AVWGHYVSIQHGLQVAWLMLKNEDPYIIYTKLGLDMVNEDILSNFWFRVWVKYVEGYNYYHPELQVSISAHLWGQFGDYK
LAMMLEEAKEDADKSLQAIAMRLQSELMASWRRQGYDSHRLYTVLQPDPSHPTLLTGQAYNIWDTYFSEINHGELMLPLD
QLLHTFDDASLSSLLIASKQSKVTAARATDLQLQLEKEWLEKGLSPKLVFKYLKLDETPDALLDNPELEVWTRYADKYWV
EKEKRVTLNEIIGSVFKKDEIETIIGTAKTDDGKKLAENLQKKLAEEL
>S0028g11690
MRLCSLLLALLPPLFFIAKANASVNATAFPAPLGSFSSTGNRSGTLISESPTARDEERING
IKDFGWENKYANLLAKSMQSLWDRKYYSRFERKLAWWRATNKHPDIIYEKLKQDDSSKDILSWSWFQDWFRYVEMYNSDH
PRKKVSIYFRLKKQFTEYEIAVMARKAKSKDDSIAQKIGTTLQDLQLTYWKEQNYSPSTVHELLQWLPSHRMLLYNKVYD
IWNMYLIDYLSMAPMPYFDQLLHSFDDRSLSLLLVDSRRSPLTVTTAAEFQLELEKVWLSKIVGPDLAFDYLGLSQRPVR
LFDNKELKTWIRYAHLYREEFGEDVTLDEVIASHFNADEVVEIIKTAETDGRKELAELAELIRKNLEKKLAAAVPSELPL
SARASESL
>S0046g14940
MRLRYLCAALLAGIMAATAFTDSTSTTSESAASREERSRPSDRDDIAAIGASGNDEDRTGPNQAHKMTVSRFFKEVLLHD
AETHSTFLNGWSNDLNKLVVEKTTPEEIYEAFVRDVTEPLLTSHAWKRWAFYASKYCVQHNINPHKYIVEVMSDHYGAGR
FSEILAVPVESPIVTKLIALLREVQILLWLRERYTLEQVFSVLQVNEVWANNIFESPRFATWTRYLQRVYNSIYKKNPVG
TEVYGLWGFIKFDELLMMPMIPKNAQHSKSARYLQVFKSIGLSKKALPSQFVSLMLKVVETDEEKFTMLFTYESTRDFWM
DYVKEFNKQYPHHTTSLCKTLNSIYDLPELFTMLLAAVKSPLDERSGMALWYFTLQFAEWKASRVNHIADIMPDRYNIPS
EIPPVITVTWQAYIKFLHKFRLSKADFIVSTV
>S0046g14958
MRFRYLRIALLAGLLAATAPADSTRTNSKVATSREARSRPSDREDIAAIDTSVGDENRSMGPFRASELTVARFFKEILLH
RYDSRSSIMDGLTKTFNTMVEETTPQEAYRSIVSFKTRPKLDSIMWRRWAFLASKYCAYHELNPHEFIVEAMSNLHGIWQ
FSEMLAAAADKRSMAKFVKKLQEVQISLWFRKNYSLEQVFNLLRLSAKWKENIFASPQFATWIRYLKRVRKTVYEDDPVG
TEVRSLREFIDFGALLKMPLLPQNASDPKSTQYLHVLKGIGLDEISFPYQFVSMLLQDAKDDEEKFTLLFMDGPTREFWR
SYNKEFNEQYPLLTASLCKTLLSIFSLEELFTMLRAAVNAPDVDRRQMALSYINDQFVEWRTAGATFISDIMPDRTNIPS
RLPPVITATWKAYIKFLVRNVRPSRADFNYI
>S0046g14981
MRFCYLRIPLLAGILAATASANSTSTSTKLAALREERSRLSNRNDFAAMGASVSDEDRVVTFRAEEMSIRRFIEDVLLLR
FPKQKRLLDGFSQVYNNMVKEQVSPQTDYKNVLKEVGDEPLLESAPWKRWAFFVSKYAFQEYGDPHEYIVAIMLEHHGAS
QFSEILDAAEPTMKSLVNKLQDAQISLWAKLNYTPQTVFNLLHLEKLWDKNIFASRQFNTWTRYLEHVPNAKYVDEPVGN
EVHSLCEFVGYDRLLRLLMSMGKDPGPKGVQYLEVLKSIKLNMGEFPVSIVSILLEGTQDSESQFTLLFIYEPTKKFWMT
LIDPSSDLVLFFCFPNPFLYKSH
>S0046g14989
MRFCYVRIALLAGILAATEFAESTRTTSKVATLREERSRPSDRNGITSVGDEQRTGPIRERDMLLEQFVREVLLNDFKYH
SRVVNKFVNQHATMLEENTPPQDVYKEMAGALTPNLLLATRKWKTWAYFASKYCARNGKDPHEYIVEVMSDEYGAGPLSE
ILAAAVNKRKTPNLVTKLEKVQISLWLRQQYQPQKVFELLRVEDAWEKGKFLNPRFATWTRYLERLHEAKETKNVVDTEV
RTLCEIYGYSRLLKMLTLPENASEKSTQYLDVLKSIGLEEKRTPYQIVSLLLEDVEEVIEQFKLLFFDAPVREFWFIYAK
NFDARYPDLEETLCSTLTRIFGLPQLLTMLHAAANASAKEMSGVVLWYIEFQFLEWKTLNVKKITDLEVDLTNIPKPVFE
AFEKAYTKYYTKDFRPQKEDFKI
>S0046g14999
MRVRYLLIALLAGILTATASADSTRPKLESATSREELSPPSDRGDVAAIGANVGHEDRMKPVQTDMPVSRFVKEVLLGNY
DNRRRAVEGVSIKYASMVENQVSPQEVYREMVGNFKGKTLLITKPWRRWAFLASKYCAKEGKDPHEYITEVMLNQYGVFT
FMKILAAAAKKASAKKLVVKLREAQISLWLKNHYQPQDVYNLLQLEKMWRKDIFESPGFATWKLYMKRLHEAANANDLVD
TEVRGLCEIIGYGHLLKRLTLPTNALHPTGEQYLRVLMSIMVNAGVPPSNVMTMLLKGVRKGDNRFNMLLIYSPTSNFWM
TYHTKFYERYLLHGPHLFKTLTSVFKLSELLTMLHAALIASDDHRSGMALVYLEKQFLEWKTAKVAKAIDIEPRLTNVPH
ENRPTVKAIWLAYTNYCKYNTRPSKANFIIQ
>S0046g15004
MRFRYVRIALLAGILAATAFAESTRTTSKVATLREERSRPSDRNGITSVGDEQRTGPIRGRDITIKQFVEEVLLNEFKAH
SRAVEGFGNQYATILKENTSPQEVYKEMAGALLPTLFLATKKWRTWAYYASKYCAKAGKDPHEYIVEVMSDEYGAGPLSE
ILAAAVNKRKTPKLVTKLEKVQISLWLRQKYQPQKVFELLRVEDAWEKGEFLNPRFATWTRYLERLNQAKEAKDVVDIEV
RTLCEIYGYSRLLKMLTLPENASEKSTQYLDVLKSIGLEKKRTPYRIVSMLLEDVEEVVEQFKLLLFDEPVRDFLFIYAK
SFDARYPDLEATLCNTLTRIFGLPQLLTMLHAAANASVKEMSGVVLWYIEFQFLEWKTLNVKKITDLEVDLTNIPKQVIE
DFEKAYIKYYTKDFRPRREDFRI
>S0046g15019
MRIRYLRIALLAGILAATAPVDSTRTNLRSATSREELSPPSDRDDVAAIGPSVGHEDRAGQAQSRMTVIRFVEEVLLSDY
KTRRKAVEGFSKKYAAMVKKQIVPQQLYQSMVAESTRKPLLTTESWRKWAFLASKYCAKKGKDPHEYIAEVMLHHYGAFR
FSEILAAAADRRSTKRLVVKLQEVQIPLWLQHQYQPHQVFNLLRVEDVWKKNVLASPQFIIWTRYLKRLREAEYVNDPIG
TEVRSLCKFLAYDRLLKMLMLPENTVNIRGAPYLQALIPIMVNDVVFPSDVLSMLLEGVKRGNDQFTLLLIYGPASSFWM
TYFETFNEQYSLHNAYLFKTLTSVFEVPELLTMLHAALIAPDDYKSGMALLYLEKQFSEWKTAKVTKATDIEPPLINLPR
ESRPTFKAIWLAYAKFWKYNIRPSRANFQM
>S0046g15030
MRVHYPLIALLAGILAATASADSTRPNLKSATLREEPSPPFDRDNIAATGASVGHEDRAGPVRKEMTVLRFVEEVLLSDY
KNRRRAVEGFSKKYDEMVKKQSSPQELYQDMVSDIKGKPLLTTKRWRKWAFFASKYCAQEGKDPHEYMVEVMLNHYGDLG
FIKILAAAADKSSTKKLVAKLQEAQISLWLKNRYRPRDVYDLLQLQSLWKKNIFVSPRFATWTRYMKRLHKAANAKDLVV
FEVRGLGKLIGYGRLLKMLILPKNASHPRGGQYLRVLMSIMVDDVDFPSDVVSMLLKGVRKGNDQFTLLLLYEPASKFWM
TYFKKFIKQYSLDDAFLFKTLMSVFELPDLLTMLQAALIASDEHKSGMALLYLEKQFLEWKTAKVTKGTDIEPRLINVPR
ENWPTIKAIWLAYFQYCKYNIRP
>S0046g15052
MRLQYLRIALLAGILAATASAVSTSTNFTSATLREERSPSSDREDSAAIGAGVGDEDRVGAVREKGMSAPNFVEKVLLNP
SGYRQKIVIGATTKYDSMVARNEMPHKYYEKMVGGVLTRELLISGPWRSWAFFASKYSVHNKLNPHEYIARVMLNYHGAE
KLCEILAAAAGESTTKALAKKLQEVQISLWVEKQYQPQAVFDLVRVADVWKDNIFASPQYAVWTRYLELLHKAKYAEDPV
GTEVRSLHEFIDYSLLIEMPLLPKNASHPKSTLYLRVLESIGLDTSYSPYGIVSMLLRGVKQPDNQFTLLLLHPPTKHFW
MHYAIDFNKRYPHLKTSLFETLASVFGLPKLIAMLHAAVIGSDEYKRGMTLLYFETQFLEWKTFKVEKFTDIKPDLTVIS
HEDWPAAKAIWLAYLKYCEKNSRP
>S0048g15292
MLKPKVLRHFMLLSGFALVASTKAMIAVDAHAQGHMRSLSAANTPIDRYEERFWEIISEMLDSTLASGNFFASEQYQKWA
IDVFGAFEDSAEAKVALFDELKNRFGDYKLATFVLDGLASLKTEAVAKEYYDLLMQEWVANKKPHDVFHALKLDSGKGNV
FKNPLLETYLSFARRLPREGKLNEKPIYDELFSMLEQRYGIARLAEMLGAPNVDLRKGSVGDIVMNTLFWHVSSKRIYDS
LDHVKSVFVQYAVEDSSALSIWLSYAECSLRKADYKELVIGILDRLWNQREFKIEALATVIATAQKDESTLEAASNTLEK
LFVEWDNEKKSTSDVLNILGLKPAEMKAMDMTESPLLKTWFAFEARGQDTDAELLKALLSQLTEEQLASMIGLKTANPII
RNRVYKVEEALFGKWQTEAVDEDGAFVRLRLDKAGDNLFAHPALSVWYIYVVNHYSPGSSASITRVVKTHYCDTDSLLVM
VNRELKKKGHSFAKSIAKILNQKEIPPLS
>S0048g15306
MSANRRPLPSLHLLLLLWAVILVVCPNVSLVVTATSTTGRDQRKQHFKNSTTPNVPDRNEERGWEWLDELVDNFVLRFDL
NKDKIVDEWLGKTGLKSRANNVFESDEFGEAINKIVASHFDMHIFAQEAMFKGLLRATRAEDRADMLFELGRTIGKYKTV
DTSIPEKPRHTKKEVYEQMVEEAKAKSKRTQFVLGLEPHLFKFWTKSKFTPETIWEGLKVNVYNGDVTKNPGFREFIDYV
TRLEPKNEQARYDKLLQIMRRPTTMKADGSSKSVPDRVIARQLVDAGAPNKADDVTTRLMFALFRDWKEREMTHEQLFDE
LMPSFHLDLKRFLQGPMRLWNEYFFEAENEASYTALVHTILKRAKTGTAVTNLDGKGEQFATEKQLVKMHIDLKGRQSRR
DYAASVELEHRSALLIKEVFKYMERNGMTADKMLDFLEIRELKSKDLMESPYLNTWMSFVIESHGHIRSFVSTDPEKLRI
IALVEKDSKTMFNHLNKQLEEDELLTLVSTTVRQDSRFYDVFAPNLATKWTQAHKSSHDVFLLLKLDGPVKDVLMMNMFP
IWYKFVTLTSVDDVKATLEIRLILENKYAMELRKSTATNKMTFDEVIVDAMVKTGRTKRYLCVLIMYLWSVKLLDTGVRP
PHVNLDINGKESAITFYKDYISTRMDFFGKKQQVYLPEGFR
>S0062g17299
MRFCYLRAAVLAGILAATAPAESTSLSARPATLREERSPPSDRDDVAAVGSSVGDEERVREFGKRIVTIPRFIKNVLLDD
FNEKDAAVKGSSRLLNKMVKQGKTPQEAYIMMGSDAKKREVLTTVSWKTWAFYASKYCAQNDLDPHEYIFKVMSHHYGAS
QLSEVLAVAASNANMKKFAEKLQELQLSEWLREQYQPQQVFDLLKVDNAWIDNLFDSPQFVAWTHYLKRLHEVEYDENPI
ALEVSSLRKFVSDISLLKMLMLPENALHSKSEKYLELLTSIWLNDRIKPHQMVSMLLQGFEESDHQFRMLFIYETVRNYW
RLYTNRFNMRYPGSNALLFERITSIYGLPKLLIKLHATVNMADEEISEMALWYLALQFSEWNTDEVIDIIRLMPDLTSSD
KFPAIAVMRNAYIKYTLGYQLSREDFVM
>S0062g17303
MRFCYLHIAVLAGILAATAPADSTSTSATLREEPSRPFDRNDLAAIGSSVGDEDRAGEFGQNLMTIKHFAKNVLLNDFGV
QNTAMKGLSNKFNEYVEEGLLPHEHYIEMVDDATKKGVLTTPAWISWAFFAGKYSNYEHEDPHEYIVKSMTSLYGAGQFA
EVLAVAVYNPEMKFLAKKLQEVQLSSWLEKRYQPQQVFNLLQMDQVWRHNLFDSPRFVTWTHYLKCLYGVAYEKNPIGIE
LLILRDFIEYGALLKMLMMPENASHPKSVHYLQALMLFGLSRPTSPDQIVSMLLKGIEKSDHQFRLLFIYEPIRNCWMVY
ADWFNMMYPGFNAPLLEKITSNYGLPKLLVKLHAYMGTPDAELSGMTLWYVKLQFLEWKMSGVTDILEKMPDLTTSDNFL
VIEVFRRAYFKYYYTSGYQLSKADFIM
>S0062g17311
MRFRYLRIAVLAGILAATASADSTSRNSTLRVERLPSSGRNDFAAIGASVGDEDRAGRVRDNLMPISDFAKEVLLNGRDA
QDKAVNKLLKKYSAMIRERKTPHGLYKELVGFEAKEEVLTTNEWKSWAFFASIYSVHIRKDPFEYIVEVMSNLYGAGQLS
KILAVAVHDSKMKNLAEKLQEAQVSSWLQKQYQPQQVYDLLKAGEVTVDDNLDHPLAATYARYLERLREVENKRNVVATV
VGDRHEIMEYGSKLRKLMLPENALDPQSAEHLQVVMSDGLKKSFSPDQIVSMLLENVKDSDHQLRLLFEYVPIRNFWMEY
AKKFNRLHPGLLAPLFEKITSICGLPKLLVWLHAAVNVPDRYFSDMVRWYVELQFSEWKKSRVTDISFMMPDLTTNSAIE
AMKNAYSKYYHTVG
>S0062g17319
MRFHYLRIAVLVSILTATAPADSTSTNVKSTTLREERSLPSDRDVIAAVGSSVGDEDRGGISEDFMTVSEFVKGVLLRAS
DFQDKAVNGRSLEYNTMVEKGAIPHECYEEMVSNVPKWEVLKSIPWKSWAFFASKFCKYRGIDPHEYIVKAMTYIYGAGH
LSEIFAVAMGDSKTKDLAEKLKEVQLSLWLEIGYEPQQVFNILKIEDVWTNNIFDSPRFITWTHYLERLDGVEDQKHSVD
TEVHHLRAFIDYGSLLKMLMLPKNAYHSKSAQYLRVLMSIGLDKRRPISPDKMVAMLLEGVEGSDRQFTLLFIYDPVRIF
WMVYANEFNKLFPGENAPLFEKITSIYGVPKLLIMLHAAVNMPDDELSGMTLWYVNFQFSEWKMSGLTDIIHLTPDLITS
VNHPAIKAFWYAYFKFYHLSGYHLSKADFIM
>S0123g23513
MLKPRTLRRFMLLSAFTLLASTKTLIAVDGQAQSHMRSLSAKNTHFDRFEERFLDMVIGKVVVQLEELSPTLHLRLASDK
QKVINEFFEELSVKSAEGILFASKRYQTWAGRVLGAYEDSAEAYEAMFRELNKHFDDYELALLIFDGRASLKTEAVAKEY
YDLQMKDWIANQKELDVFRALKRNTGEGNVFKNPLLETFVSFVRQLPQNKSIGEQVVYSELFRMLKENFGVARLAEMLGA
LNVDLREDKVAGGVTNALFRDVASKERHRPFGYVLTVLSENAGAESSAVSIWLSYAKESDNEKALANVITAAQEDESTRE
FATEELEKLFMCWRGEGKTASNVLYILGFERAEMKAEDIVERPILLTWLAFESRRHATDAESLMAMRENLSDEQLASMLV
IKTRNPQMKDRLFSVRRALFDYWQTKSLDENAVFRRLRLDKAGDKLFAHPALNVWYWYVLEHHELEPDVIISRVVKKYFP
NAELLLDMVHRELQRKEHSSARSIAKLLEQSGISPNSTLRHFMLLSAFTLVASTKTMIAVDGQAQSHMRSLSAEDTHFDR
FEERVLDMFIEKVVLQLEKLSPTLHLRLASDKQKVINEFFEELSVKFAEGNLFASKRYQTWAGRVLGAYEDSAEAYEAMF
RELNKQFDDYELALLILDGRASLKTEAVAKEYYDLQMKDWIANQKELDVFRALKRNTGEGNVFKNPLLETFVSFIRQLPQ
NKSMGEQVVYSELFRMLKENFGVARLAEMLGALNVDLREDKLAGGVTNALFRDVASEEPYRPFEYVMTVLNEDAGAESTA
VSIWLSYAKWSLPPNQCEQLLKYTVTKLWARRRDNDKALANVITAAQEDESTRKFATKTIEKLFMYWEKEGMIASNVLDL
LGFKLAEMKAEDIVERPLLLTWLAFESRHHATNAEVLAALREHLSDEQLAIMLVIKTRNPQMKDRLLSVRKTLFHFWQVE
SLDEDAVFQCLRLDKAGDKLFAHPALNVWYWFVLEHHQMEPDVIISRVVKKYFPNSELLLDMVHRELQRKEPSSARSIAK
LLKQSGISYNS
>S0123g23515
MLKPRILRHFMLLSAFTLVASTKTTIAVADQAPSHIRSLPAESTRTDRYEERFWDTLIAKAALQIKELWPSLHLRLASDK
EKVINEFFEELNVKAAEGNLFASGVYQEWARRVLGAYEDSAKAYKALFRELKKHFSDYELATFVRGGRESQKTRAVANTF
YNLQMEDWVSSMEARDVFRALKLDTGKVNVFKNPLLETYVSFTALSRRLKSANGQEIYDELYRMLKENFGVFRVSEMLGA
MNVNRRKDFNVGMVMDALFRDASLIELSSVKDLLNNRAFVESSAVSIWLLYAKRWTTPEEYSNFVIYVVKTVWDQHGVKD
KALATVITAAQEDKSTREFAERALIKLFDSWKNEKLTAKDILNILGLNLAKMTAEDIIESPLLMTWFAFESRSRANDADL
LRALREQLSDEKLASMLVIKPRNLLMKIRLRSVQKTLFHFWQAESLDVDGVFQRLQLDKAGDKLFTHPALNVWYRYVVKY
RGTNSYDIIPRVVKKYYPDSELLLDMVHRALTRKEHSGASSIAKLLEQNGISSSS
>S0123g23522
MLKPKFLRRIILLSAFTLVASTKTMVAVDAQAQSHMRSLSAEDARSDRLEERFLDTFVARVALQLKKWSPSLHLRLASDK
EKVINEFFEELNVKSAKRNFFASERYQTWARRVLGAYEDSAEAYKALFHELKKHFSDYELATFVLGGLASQKTRTVASRY
HNLQKEDWIKNKGALNVFRALQLDVDKGNVFENPLLETYVSFARQLPRKDASDEQIIYDELFSMLEQEFGVARLAEMLGD
ANVDLREDKVGGGMMNALFRNVASKGPNHSLGDVKKVFNENAVVDFSAVIVRLSYAKRSLPPNEFERLVENMVNDLWAQR
GVKDKALATVITAAQEDESTRVFATKALEKLFTYWKEEKKTASDVLNILGFELARMKAEDIVESPLLLTWLAFESRSHAS
DAKLLVALHNQMSDEQIASMLVITTRDPNMKYRLLRVRETLSKIWQTEALDEYGVFQRLRLNEAGDKLFTHPALHVWLWY
VHEHHGANSNIIIPQVVRSYYRNSKSLREMVRRELKKEDYSSAIGVAEMLV
>S0123g23544
MFLKSGFKRVACGGILLSCAFLSHGSGVAAEANATRALSARQRNLAFNQSQSDENATVAPRQVDDGDDDDDERALALFES
VSKASTNAMKGIKSNAMVQKVFSKDPKLARTKSSFDEYKLQLSDPDNFFTQANFQPWFEKTIQRYKSDETKAYAAMYSTV
LSRSKGDEEAVARLISSRSNLHAFHWFDAQINSWKARNLDTEEVFDLLKLSNEGPDLLNSPKLSSWVRFAGTKNEDPAER
LWKYLTTRGVLKGKSDDKTPREAYSTAELGRLLQTPRETLSAVRLGPSLEKMLLVRWKQQKYPIGRALQDVGIRPPNLEV
WLAYVRTLDYDNSYAIFATAGKFEVIAIAGAIGLALRSKNNLMAEAGKNMQIAQNKEWLNIDGKGLFKTYDQLFQDLKLN
DAGKNLFASPLWTVWINYLKFADKASAKNTMMTILKAHFNEEELLGIAEEAEKVDSTKSIASFVKKHYFGEYRYPVSAQN
VPKSSA
>S0123g23576
MNFKSSLNRVACGGILLSCAFLFHGSGVATEANATRALSARQRNLAFNQSQSDEDATVAPSQVDDGDDDDDERALSLFES
VSKASTNAIKGIKSNAMVQNVFSKDPKLVRTKNSFDEYKLQLNDPDNFFMQANFKPWFEKTIQRYKPDETKAYAAMYSTV
LSRSEGDDEAVAKLINSPSNLFAFHWIDAQVNNWKARDLDTGNVFDLLKLKKEGPDLLNSPKLSSWVKFAEAKNEDSAEK
LWEILRSQRDLARLGPNAEMPRHFEAYFFAELGKVLQTSRKTPDAERLGSLLDTKLLARWKEQKYPIAKALQDMGIGPDD
LKVWLAYIHTMGNKDPYTIFVTAGKFEDKAVAGAIGLALQSKISSMKSIGQNMQRRQNELWSKGGKKPETLFGDLKLQNA
GDNLFASPLWPVWMSYLKFLDEKGANTLMMMTLKKYFGNRKVLDIVTKAKQVSET
>S0130g24083
MQFCFLRIALLASAIAVNASADTAETDVALTTSHTTSSFVRDDIAASAVTHGPTRVDDEDRAGLTLKEFGEIVGRGGSKY
LTGLTKFLDPVIEDGLTPKAVYNVLGLSNSEGNVLLDDKWICWAYLVCQVGHPFDENEYKFIVKAMSAIHGAEIFSKILI
AAAKVEKTRHLAINLAKVSNDHIKHFFLGKIPVLTSELLYREQLTAKMVYTTSRGRVFAYLETYVKHNKLRKKEFYILTS
YLGILLDKNNAVGTALSISHMFSEDAALLNKLLSLSNFHDQEGIRSLVSIWLGARTPPSKIVSMLVHDKAKADHFSVLFS
NKLTKSFWLRYLKKYNRSSENVGDLMRTAKNDFEQLLMMLHAVEVPESSTADKNLASSTILKILLSPEITNVITDQKYLD
QLTSNWLMHRLSPSTVVYMLVLEEKETDFYKILFTNTPSSKYWETYTNAYYADTPTLQNYKMTTLLDVFDGASLKRILEA
ACAVDATNKKTASLLTQLNMVDAWLS
>S0130g24127
MYMHYVVFLLLSFVAVTALADPADNNVTTILPLVVQSRAVEHDNDSSPKGLLTQISTSLVVEEKSIAAASNLFFALQKDI
RRAGRVKKVAREMQSKIRTLTRDHPSAKMAYHTLHLDKVKDETLFQNTNWELWAVYVGNLHKEDPDGAIIEVMSDQLGVS
HFVAMIIEAIQDPATEAMATKLEKAQIQHWLDNLKAPVDAFRELNIQNHVNNMLSTPLYPFWSKYVKAYQQKYPNHGITE
LGVIRTFFHSDLGLLKMLTSANNLRNPASMDVLYQFAPVWVKSETTPEEVFGMVMSTYKEIMPGVNEDTKLETIFQMMLN
EKRDTSPLLILWVDFMIEYSKKNVEADPTINEAFKMLFSSGNNRSNGILRTIKNEWLAGGVHPLHVFVLFKLDKSTKGLF
STPLGLIYRDYLIEFSKLQ
>S0130g24134
MRFCYLRIALLTSAIAAVAFADTTKDVKLATSRTASSRTFVRDSSAAPAVTETHEPTSVNDEDRTDLTIKEFAKIIGRRP
RIKALEDMKRDHFGQLMANKKITKAVYHDLDLSDPKNNVLFDTNWIRWAFFVSQLGHQFGEDKYKFMMTAMSAIYNAEAL
SNILITAANFKKTKPLAISLAKVADDRIQSRVLKKIPGLDNELSRQEQHATEKIDETPLDRVNAYLKKHAKNEMLPEDMF
SILISYLSVLLSRDYAFNTERAVSHKCAEDAALLQTLLSLENFHDPRCLGNLVSIWLDVSIPPAKIVSMLVKDKAEADHF
TILFSNGPSRNFWLHYLEKYNAISTGDSFTQSANHKFEQVLQMLFAVVEQESPATDKFLAYTTILKMLISPSTAHFSSSH
ENVMKLTSILLWNRTLPSHVLSMLVRGEAYADRFRIFYLNQSSKSFWVRYLKLYNELSKDDEDYTHVANIDFEQSLIMLH
DVGVQEETIPHRYLASSTILKILLSPEITNVISSQKYLEEVALNWLEQRLPPSTVVLLLVLEEVETNYFKILFTSEATSK
FWEDYMKAYYANPPSLQNHIMSTLTYVFGDANFERILEAALNNEATTEKAKSLIPQYISWKRSLNDNL
>S0130g24138
MRFCYLRIALLISAFAAKAIADTAKLAASRTASSSTIDRDNFAASAVPVIHEPTNVDDEDRAGITITEFALMIGKVARSK
AVRGLKKDVLDPFLEDRTTLQAVYLELHLSDPNGNVLSSKEWISWAYLVCHLGRHFKENAYEFIVEAMSAIYDAEALSKI
LVIAADAEGTKDLAINLAKVASDQIKSLVLKQKHELANELVHQNLRSPKEISKNRRSRILAYVEFYRELPDKEYSILISY
LTILLKYNKKSAGNPLTVSRMSSEDAALLRILLSLNNFHESKCLDDLVSIWLDVNIPPSKIVSMLVQDEVKADQFAILFS
KGPSKNFWLHYLKKYNELRTKDNFTRSPNLDFEHVLQMLFAVVEQESPATDKSMAYSTILKVLVSPSTARLSSSYDNVFK
LMSILLLEETLPSDVLSMLMRGEAXSWCTTN
>S0140g24966
MSATRRPRPSLHNLLLLWAIMLVVCSATATSSTVDTQSKGHFKNSTAPDVPDRNEERTQWRWVKSLVELSNNFDNFFIGK
YPFKASMVDVYLKNTGLNFRARDSFMSQKFKRAVDKVLILHSGNHVRAQKAMFEGLKRATRAGDRTEMSFELGRTIGSYK
LVDTTSTPSSPTIAKTKGIEGHVETGEAQEKQIRFVLGLEPHLIKYWVKLKFTSGHVGKGLEVNVGKNGIFENPSFRVYI
DYITHLEPNELVRYDKVLQDLRGWSIAYSLKPLPDRVVAQHLVDAGAPNRADVVATRLMEALVRDWRKRGMTHDKLFHEL
LPHFTFELESLLQGPLKLWIEYFGGTENSASYKMLFDTIIESAERKSLMDNRRELVLPPYLKDQLIRMNSNVMRNRIQFP
DTAAEDLAHSSKLFLQEVLRHMKRDGVTADEMLSILEIRELKHKELLENPRLWTWMSFVIDSYGDIKNFESADPKELRII
ALVKRDGNTMFDHLKKHLDEDELVALVEEAIGWDQRFHYLFASNLASM
>S0140g24970
MSAIRHPLPSLHNLFILCAAILVVCSKAVTATSSTVDYQSKGHFKNSTTPNIPDRNEERTLWRCVEGLVELLNNFDNFLM
GTYPSKASMVDTYLKNTGLQFRARNSFMSQEFKKAVDKILVLHSGDHKLAQEAIFEGLKRATRAGDRTEMSFELGRTIGS
YKLVDTTSTPSSPTIARAEIFEGHVERDEAQEKQMRFVLGLEPHLLKYWVKREFTSGHVWKGLKLDVRKSGIFKSPIFRV
YIDYITRLEPNELVRYDKVLKDVRRWSIVYSLEPIPDLVIAQQLVHAGAPNNADVATTHVMEALFRDWKFNKLSHYLLFQ
HLLPYFTFELESLLQGPLKLWIAYFGGTENPASYKMLLDTIIKSAESGTLRDAPTELVSSRNLEDRLIKMNIGLMRHGPQ
FPDTAVGDFAHSSKLFIQAVLEYMERDHVTANYMLNILEIRDLKHKELLEDPRLWTWMSFVIESYGDIKNFESADPEGLR
NSAPVKRDIETVRLAGINDFVIFSLPILPRCSKQQEKRLTAHGLPRWSPTRVQPELEFTQSHDDVFSLLGLRVPVETLHV
MDEFLFWFNFVIETSENEVIVTLEMHKILRVMYDKDEVQ
>S0149g25895
MRGATKLLVGALIVATTDASLKVLHNVTSSAPSRPSNDDHQRVLSEDDKHDDEQRAISVFSVRKKSRPDVETLVEMADWL
TKDLSVVRLSEMMKPGMYKNIVPADLKTVMQYVKGYLAANPKNKRSVIATLTKHFKSDYHLSKIIELAHENQETKEVASR
LQSLQFERWIGLRISPQQLCKLLKLDKLEPYAWISTDVFGIPTWFKYFDVYARQHPFEQTTLLQYFTLWIGEEGVAKMLI
KGSKHGLNSNAQRILTEQTQAWLANGIEQLPIFKLWQLNKVKIEKLFRHKLFLPWVQYTHKTQALNYDKSQTVTILLKYH
EYVSLINTIRVALKDPVTKTVAEELLPDLQRYWLRKKTSLAEVFDTLHSERSLDKVLVNPFFLYWYNYGTLIRTMAVSIE
ANPIKVLERAFGGCDQLQMLCIQATYMKATKVVARFLLTEQIRQSLKMFQEPEMQIPLLGAKVLNVDTVQKDYIAALKKT
MTVEEDSVEKVAAESWQRKLLRFWHKVKAPFEVIFGELELETTIVELLGNPLFRLWYRYVVEYPPENDKIMHNPILVLEG
ICGGYDKLHDMLTMAIQKPEVEVMAKFLLIQQMTLKMKKTENVESISSLPDVELASVVREDYEAVLSEFASLRIDGEKSE
I
>S0203g29622
MSAPCRPLPSLHNLLLLWAAILVICSTAVTATSSTVDNQSRGHFKNLTTPNVPDRNEERTLWPCVEGLVELFKNFDNFLM
GKYPFKASKVDVYLKNTGLDFRARNSFQSQKFRKAVDKIIVLHSGNHMLAQEAIFKGLERATRAKDQEDMFFELGRTIGS
YKPAGTTSTPSSPTIDRTESIKGHVGRDEAQEEQRRFVLGLEPHLLDYWVDRKYTPGAVWKGLKLDVRKSEPSFRVFMDF
ITHFEPNELVRYDEALKNVRRWSKMSSPKTVPDLVIAQHLVDAGAPNNADVFTTHLMEALFRDWEKRGMTQDQLFRVLLP
QFTFEIQNLLQGPLKLWIKYFCGTENQASYKMLLHTIFKSEKSDILVDDRGMLVYPHTIEEGLVKMYSYSMRNRIQFSDT
AAENLALRSKLFIHEVFRNMKRNGVSAYKMLVLLDIRRLKHMELMENPHLRTWMSFVIESYGDIKNFESADPEDLRIIAL
VKQDGNTIFNHLKEQLDDDELVTLVEEAIGWDQRFYYLFASNLANMWKSEEKTSHDVFLLLGLNVPVETLLTLDKFPLWF
HFVIKTSDDEVKATLEMHKILKVMYDKDSSNLRAVERPDFDTVIEHAMSVTVGTRPKLCQCISKLWCVDLLNEGYDAVRY
HIREDWVRDFFAHYLSTHFDNYGEKLRVLLPAGFS
>S0210g30094
MRFCYLKLALLAGALASEAPADSTRLRVVHSYASDRDGFPVPTSIRDEKLVGVDDEERGYLTFAHFAKTVLLSDKYTSEL
VEKNAVTEVSGLIVDRASPSQILSDHELSHVSSDLLADKTWVKWAYFVCASHGSKNPQKNHEAIIRAMATQCGYDTLAKK
LLEAATLPNSKVFANALIQMMIDHRLDFGYKPVTLLRLLRIDVKMDNFFESEQFGMLSHYLSVLIGPQYALNPYFYEFIV
FHEWLEKAIFLKMLTSPGNAKKRRSMEYMAWLKLVWLNEKVAPYKVVFMLKFDKEQDYLFLNLEANGPASSFWVDYWWRF
RDMYPGDRESLMVTLTKGLWPRGQTVLEAAKNAKDENTKNFAFFIERTSTL
>S0210g30098
MRIYYLKLALLAGALATKAPADSKSLRVVHTYAYDYDDDPVPMSIRTQKQVDADDEERRCISFAYFAKKVLLSDKDTLQL
VERKAVKEVVRSIRNRASADQILSDQEVIKVSGDLLANKAWVKWAYFICSLNRSVVPRKNHEAIIKAMVARCDYNEWIKK
LVGAAAISNSKAFAEALIQVMIDQRFQVGYRPDILFKLLRINSKMDNLFESEQFQMFSHYLRVQFGQQAHVDPYVFEFNV
LRECLKEADLLKMLTLPGNAKHRRSTIHLTMLKEVWLNKKEFPSKIVFMLKLDKEHDNLFLNFEANRPAIVFWVNYWWRF
CHMYPDDQETLMETLTKGLWPRADIVLQAAKNANDVMTRHFAFLIESTSTPRPAT
>S0210g30111
MRFRCLKLALLAGALAANTPADSAMLLGTNSDIYEHDDVLVPRANRTQELIGVDDEERNELTFALFARSILMSNKNEYEL
IEENAISNVLELVKQRVSASQILSDEEVNAVSGDLLANKVWVKWAYFVFVSHGSTVKRNAYEAIIAAMLAKCDYSALTQK
LLHAAKYPTSEAFVNELVQVLIDQRFERNLQPDILLKLLRIDLKMDNLFESEQLLMFFNYMGVQFGQQIEVIRLVLELKV
FEKCFEPADFLKMLTSPSNAENYRSIMYLTMLKTVWLNKKKVPSEIVFMLKPDKEQDYLFLNYEANKAAIEFWLDYWKSF
CNKYHDYHETLMEMLTNGLWPRVNVVLEAAKNANDGTTRSLARSIESGHYPQELSRDEN
>S0235g31574
MHPPRVLAVILLTSIVRGSLAITFGNPVVTQQIAGDATPRSHMDLQATINKDDEEKMLSLIGVKRVVKSMMGLPKDIKIN
FLDKNAEPRFVYEHLAKDTAIDVENVLASSHVQIVEMYILEYNKLNPNGKKYLIDVIREVYGNNGAVTVILNARDDRSTK
KLAIRLQTVLFKRWLNDEKMTVPNLLKLLGLKDSATFNCKRLGMLLEYVNVLAHRHRDNKNSLEDLLTNVTANMQELIDI
IADLPHSEAERMLFQLWTNNNFDPENVIKKFSFKFVHDGKVHELLQRYRKFEPENRVKAVKKGKRTLRAKLH
>S0240g31888
MRHCSIASALLTLLFGIARANASVNATASPTSLVTFPSTGDRSGTFASEPSSARDEERFFGN
EVIDWGKKLVNLLAKSTQAVWKLDANTHLEAKIAWWRLTNAHPHFVFSELKLNEVGEDILSNFRFHEWVKYVKSYNLGHP
NEKVSIVEKLRKQYGDLKLAVMLIQAQKDADTSLQAFATELQTELMLHRWRAENADPHSVYTKLDLNEVDEDILSNPWFR
AWVNLVKDYNLKHPNEEVSIVEKLGKQYGYSNLAVMLKQAQKDADTSLHAVATELQTELMLYWRDRQIDAREVFSILRLD
NIKLDYFTDPALNLWKIYVSEYNPGAPVTLFDQLYNSFGDVSLSTLLILEKRSEYTAALATHLQNQLLNLWLKKGVTPKD
VFRYLKLNGYPEHLPNNPELDVWMKYCEMYRKDDATAVTPSNIIKEFFNAGDIKVIINTATTDYGEKLAKELKTPQAIGD
HV
>S0240g31910
MRVCSVLLTLVPVLFFLAKVDASANATASLTALGAFSSTGNRSGTLISEPFAGDEERVHGIDEFEWGDKFAILAAKIKQA
LLKQDERSQLELKVAWWRVRNVDPSKVYTNLKLDEDHDNVLLSPWFHLWFKYVKSYNLEHPTKEVSALDVLTDQYGDYKL
MMTLEQAKRMENPIVGAIGATLQSEQMEAWWLFGYSPKRLYLFLRSKWNYPHLLSGRAYDVWNIYFTKVNPGRSMSLFDK
LFQTFGDKDLSLLLIAANQPQTGTLASHVAELTTKLQDQLVKFWLDRNVLPQLVFEYLGLNENPDYLLDRREIKVWMWYA
ERFREKFGAVETLNEVIGSSFTLNKIVIMTKKVLTDDGKKLAQALREEMALKLADPSA
>S0250g32483
MRLCYLRIALLASAFAANAFADTAELDANLAASRTVSSPTFVRDNYAAPAVPEIHEPTSVNDEDRASKTMVQFAKMMGMT
KDSYAIKGLNIRNYRPFTKEKMTPKEIYFELGLGGLSGNVLSNDQWIRWAYYVYKLGRNFQEYDYEFIFAAMSAIHDAET
LSSIIITAASAKDTKPLAIKLAEVADNHIRRLVLGRLPELASKLSYRYSYTAEKIHQTRRNRMVTYLEKHVENNILQDEK
LFILTSYLNVLRNKKNAVGSALSGPHEIFQDAVLLDKLLSLENFRNQDGLESLVSIWLDVNTPPSKIVSMLVQDKAEADH
YPILFSDGLKKTFWLRYLEKYNEIEQDTLTANANFEQLLQILLAVVEQESSATGKEMAFIIILKMLVSPSATHFNSRHEL
EIKLTSMMLLDRTLPSDVLSMLMHGAADTDKFNIIFVNKLSKRFWVRYLKEYNHFSVDVEDFTHTANSDFQRLLMVLLAV
KVPESSTADKYMASSTFLKMLVSPEITNVVTAQKFLKGLTSNWLEHSVLPPIVVFLLVLGEKETDYSKILFTNSPSSKYW
EDYTNAYYADTPTLENHEIATLNYVFGDAKFRTILEAGSTDEATSKKANSLLAQLNDGQMA
>S0254g32675
MHLRYVPLLVATSVAITSFAESASNVSISHPPPDVSAFKGDRDTATKGLDTHLSPAKSATHLLPETSTLTFDQEHFNASS
VADEIRMNTPVSSKLYKILHDDVNLVTRTGPTLQRQLWKLANISPEKLFDNLHLYVKPDETIFENTVWKNWAIYVCKKEK
RNIDSASAVVQAMSREIGEKKLVTILEKGIENPHTHEIAVLLKEANEKLWLDHREPTDVFRGLKLDEHAEDLFSNVLYPT
WSNFVRAYGTEHKKIDSTDLLYLKQIFDHDNDLLTVLTSAKNMNNGKGREVLNQFIHEQSDSTTFFVSLMHSRKGLRVYF
TKHKLHGEKLQDEIVTLTDPMSDISIDSLRKLRNFMSKRYPNPEDVLRALPDDDPILTTWLSFMKISTVNMPVTGPEIKT
IKMLSSKDIKDPNSRLILYSFVKVWVNKSVKPSKVYKLVLYDEGQEAKKLQDVWKTFIDAYKLKAKFLLPNESPPTFSGI
HEVANVEGNEHETPREIKTFMKLSAKALDCTPDELATMRSIVWNWAQEQEQPEQVLKTLLLDAHATRLLDHWVGYISEFL
KPMKHVRLDETMSLPSKDLMYSKMLRMLSAGSDLGPPPSRKIMNKHLNKWAESGMSPQDLFAMLELANASKQQLLRAKKL
LNFRAGKASKSVRMRSNGSPKLESPPSAKASPTVRDDQVATLIDKAFLELLDNPLLPIYLDFMNRYNERHMTSETLLTTL
QAAFEKDDVANLLNAAKKHSTLKQDLQKEVLELHDEARVSLLELFRRDA
>S0259g32900
MRFCYLRAAVLAGILAATAPAESTSLSARPATLREERSPPSDRDDVAAVGSSVGDEERVREFGKRIVTIPRFIKNVLLDD
FNEKDAAVKGSSRLLNKMVKQGKTPQEAYIMMGSDAKKREVLTTVSWKTWAFYASKYCAQNDLDPHEYIFKVMSHHYGAS
QLSEVLAVAASNANMKKFAEKLQELQLSEWLREQYQPQQVFDLLKVDNAWIDNLFDSPQFVAWTHYLKRLHEVEYDENPI
ALEVSSLRKFVSDISLLKMLMLPENALHSKSEKYLELLTSIWLNDRIKPHQMVSMLLQGFEESDHQFRMLFIYETVRNYW
RLYTNRFNMRYPGSNALLFERITSIYGLPKLLIKLHATVNMADEEISEMALWYLALQFSEWNTDEVIDIIRLMPDLTSSD
KFPAIAVMRNAYIKYTLGYQLSREDFVM
>S0292g34600
MRLCSVARAFALLVSLIAQADASVNATASPARSQTFSFTGNQPRILLLDPPSARDEERVHG
IEDFGLETKFATFMTKSKQAVMHSIVHTTLVIKLGWWRTLGVHLSIVYTNLKLDQVKKNILTNSKFRAWVKYVDSYNPLS
GGETNDLDQ
>S0324g36068
MPLCRVARTLLFVFFLISKADASSNATASPAHLATFSSTANQPGTLLSDPPNARDEERAPGIENIGLGTKLATLLTKIKQ
AVFDSIVKTHLMLKLRWWRRNSVDPYIVFTNLKLDQDNENILLNVRFRAWVKYVDSYNSEHPEEEVSIFAKLWERFDEHK
LAMMLEQAKNEAKSSIRALGTRLQRDQMSFWREMEYNPRVLYRILQLTLSHPTLLTGHAYNVWNIYFSEYVPGRSMKHLE
QLLHTFDDASLSSLLIASKSSKETATLATNLQLELEKFWLRKDEAPELVFKYLMLDKTPYDVLDNPELKSWMRYAQMYRE
KTGKDVTLDEIIVSLIETDIMKVIIRTAEAEGEKMLAENLEKKLAEKLAAASA
>S0324g36070
MHLCSIAQVLALVVYLFAQVDASANATASPARSGIFSSTANQPGALLSDPPNARNEERVYGIEAFGLRTQFATLLTKIKQ
AVMIPIVDTHLVLKIGWWRLIGLDPSIVYTNLELNQVKGNILSNVWFHIWVKYVDSYNPYYPGKEVSILAKLGGQFDDYR
LATMLEQAKSKGNPLTKALGTRLQEEQMEGWRKRSVSPQELHNLLQSDPSHPILLTGRKYEIWNIYFSEYNPGTSMTPFD
QLLHTFDYRSLSSLLIASKRSEETATLATKLQLELEKFWLSKGEAPELVFKYLMLDKTPNGLLDNLELELWMRYAHMYLE
KTGKDVTLNKIIGSLFDTDQIEMIIKTAETKVGKKLAENL
>S0324g36106
MHFCSVVLALVPVLLLLAKADASTNATASPTPLRAFSSAGNRPGTLISGPFTARDEERVHGIDEFAWGNKFAVLAAKAKQ
AFLKHDSNSQLELKVAWWRVTNVNPRKVYIKLKLDKDDDCVLFNPRFPLWYKYVKSYNLEHPKKEVSVIDELEKHYGDYS
VMLMLEQAKREENADVKAIGATLQSEQMNAWMVVGYPPKLLYNYLRSHWNPPHLLSGRAYDVWNLYFTKVNHIRSMSLFD
KMYQTFGDEELPLLLSAATQPQTGTLTPRVEELTTQLQLQLEQYWLDKRVPPQLVFENLKLDKHPTYLLDRREIDIWMRY
AKRFWERYRKVNTLYEAIGSCYTINEILSILEKVRSDDGKKLATALKKEMALKFAKAFKEEMA
>S0334g36492
MMRKPCSVARALALVLSLFAQADASTNATASPARLGNFSSTANQPGVIFSEPPNARDEERVHGMEDFGLGTQFATLLTKS
KQAVWRQYVNSLRGFKVGWWRLNAVHPSIVYTNLELGQVKENILSNVRFRIWVKYVDGYNLHHPGEKVSIFAKLWSQFDD
YELAMMLEQAKSETKPSIQALGTRLQSEQMAFWRDSLVSPGKLYDLLQSDPRHPSLLTGSAYNIWKIYFSDYDPGESMPP
FARLLHSFDDLSLSSLLISSKRSKETATLAINLQLELEKVWLRRDVAPELVFKFLMLDKNPYAVFDNLELKSWMRYAHMY
REKTGKDVSLDEIIKSHIETDIMKVIISTAEAEDEKYLAEALKKKLAEKLAAA
>S0334g36493
MRLHAIALALLPFFLFIVKADAFANVTASPAPFEASSSTEDRAGTFISEPPDAEDEDRTLLSKIAQALREGSKIKILTLF
TPSCSSIRSTRTFCRILGFKVGLKEKYGDSKLALMLEESKKEEDTFVQTIGTTLQREQLERWKEDDISPHDFYGKLQSNQ
DNPTLLTGKAYDIWSLYYRMYNPGKSIPQIYQLHNTFGDVGIAVDCGKTVKRNGSEGEKASATIKITLGT
>S0334g36511
MRLRSFAQALVPLLSFLAQADPSANATRSPTLSGTSPSTKDRSGTVISKPPNARDEERNGLLKELGWGDIAAESLIKYRK
ALRGQELDSLVELKDTWWRADGTNPHLVYGELELNKLDENILSDVRFHAWVKHVHYYNLAHPEDQVSIMRKLHEQFGDRK
LSLMLEKAKGDKSPLLRAIGTKLQSELMSYWKGQNVSPKQLYKMLQADEHNPSLLIHREYHIWNIYFSNFMPGKEMEEFE
QLYQTFGEADLTSLLISATRSEKTETWAKDLQVDLNKFWLKEGKTPRFVFERLMLDKNPDRLLDRHELYVWLHYAEMYRT
KRTTDVTLYKILKSYYSEDQIEIIIKSAMTIYGRALATFLAAVRK
>S0345g36936
MRFRYLKLALLAGALAANTPADSAMLLGTNSDIYEHDDVLVPRANRTQELIGVDDEERNELTFALFARSILMSNKNEYEL
IEENAISNVLELVKQRVSASQILSDEEVNAVSGDLLANKVWVKWAYFVFVSHGSTVKRNAYEAIIAAMLAKCDYSALTQK
LLHAAKYPTSEAFVNELVQVLIDQRFERNLQPDILLKLLRIDLKMDNLFESEQLLMFFNYMGVQFGQQIEVIRLVLELKV
FEKCFEPADFLKMLTSPSNAENYRSIMYLTMLKTVWLNKKKVPSEIVFMLKPDKEQDYLFLNYEANKAAIEFWLDYWKSF
CNKYQDYHETLMEMLTNGLWPRANVILDAAKNANDETTRSFARSIESGHYPQEPPRDVSRRVEN
>S0345g36938
MHFRYLKLALLAGALTANAPADSARLLVTKSNISNSENVLVPRAATRTQNSTGIDDEERDKFTFTHFAKSILMSDKDKYE
LIEENAISNVLELVRQKASASQILSDEEVDAVSGDLLANKTWVKWAYFIFVSRKSTVKDKIYAAIIAAMLAKCDYTALTK
KLLDAAKYPNSKAFVNELIQVLIKQRFERYLQPDILLKLLRIDLKMDNLFESKELLMFFNYMSVRFRQPSMVDCFVVELK
VFEKCFEPADFLKMLTSQSNAKYYRSRVYLTLIKEVWLNKKVLPSEVVFMLKPDKEHDYLFLNFEASRAAIKFWLDYYKR
FCNEYQDYHETLMEVLTNGLWPRANLVLDAAKNANDETTRSFARSIESGHNPQGPPENFHDDLKARQ
>S0345g36958
MRFCYLRLALLTSAFAANALADTAKKDAEMAASRTTSLPTFVRDNSTAPAVTETREPTSVDDEDRASKAMIKFAKMMGKT
MDDDFIKRLSIRNIRGFINENMTPKNVYHALGLGAPTGNVLSDKRWILWAFYVYKLGRDFVEDGYEFIVAAMLSIHDAET
VARILIAAAMSQDTKPLAIKLARVADDHIKSLVLDNLPKLDKRLSRQKQQTPEMIHQIRRNRIFKFLRKHSIDNMLRDEK
FFVLTSYLSILRHKNNAAGTALSIFRNFSEDAALLDKLLSLQNYRDRNYLESLVSIWLDKNTPPSKIVSMLVQDKEKADQ
FTILFSDGLKRSFWLRYLKKYNKIKQDAPTASSNSEHLLQILLAVVEQQSPATDKYMAFTTILKILISPTTTHRHDLEMK
LMSILLLNRTLPSDVLSMLMHGAAAADKYNILFVNKAAKSFWVRYLLRSNDLSSNGNDFAQVANADFQQVLIMLHAAGVP
ESSTIDKNLARSTILKIFISPEFTNVITARKYLEELTSNWLKNRLPPHAVVFLLLLEEKEADYFKILFTNEHSSKYWEDY
TNAYYADTPASKNYKLATLIEFFGDAKLRSILEAAPTVEATSQRVKDLLA
>S0354g37275
MRLNSVPRALFFAFFLQSKADASANATASLARSGIFPSTANDPGTLLSAPPNARDEERVSCIEDFGLGTKLDTLLTKIKQ
AVMDSVVYTQLVLKLGWWTMRRLHPSIVYTNLKLDQVKENILSNVWFRAWVTYVDSYNANNPEEKMSIITRLRWQFFSYK
LAMMLDEAKEEADPSVRVLGTRLLNELMEGWKSSFYSLEDIYGLLQSDPRHPTLLTDRAYKLWNTYLSEYFPGRLMTPFN
QLLHSFTYSKLSSLLIASKQSEETATLAINFQLKLEKEWLWYDVAPEVVFKYLMLDEDPYDVSGNLELESWMRYAKLYRE
KTGQDVTLAQVLVNLFETDIIKVLIRTAETEDEKKLAENLAEKLAE
>S0354g37279
MPLRSVARTLSLVFFLVSKADAATNATASPAPPQTFLSAVNQPNALLSDPLNARDEERAPSIEDFGLGTKFSTLLAKTKQ
AVMISIADTQLLLKVGWWRLESVDPSIVYTNLELDQVKENILSKFWFRIWVRYVDNYNPYHPGAEVSVLAKLEEQFDDHK
LAMMLDQAKSEANPSIIALGTRLQKEQMEAWKKRPISPKKLYNRLQSDLSHPILLTGGEYDIWNIYLSEYNPGKSMTPLD
QHLHSFGYSKLSSLLIASKQSEKTATLATNMQLELEDKWLSRKVAPYLVFKYLMLHKKPFRVLDNPELISWMRYAEMYRK
KTGEDVTLAQVLVNIFETYKVKAIIRIAKTQDKKKLAEDLETMLAKKLEEDLMMKWEKELADALA
>S0354g37290
MRLNSVPRALFFAFFLLSKANASANATASPARSETFPSTANDPGTLLSAPPNARDEERVSCIEDSGLGTKLETLLTKSKQ
AAIVYTNLKLDQVKENILSNVWFRAWVTYVDSYNANNPEEKVSIIRRLRWQFFSYKLAMMLDEAKEEADPSVRALGTRLL
NELMEGWKNSSFSLEEIYGLLQSDPRHPTLLTDRAYKIWITYLSEYYPGRLMAPFNQLLHSFTYSSLSSLLIASKQSKET
ATLATAFQLKLEKEWLWYDVAPEVVFKYLMLDEDPYNVLGNLELASWIKYAKMYREKTGQDVTLAQVLVNLFKTDIIEDL
IRTAESEEEKKLAEKLKKKLAE
>S0354g37299
MHLCSEALALVPVLLLLAKADASTNVTASPKPLEATPSTVNRPGTLFSETIIARDEERVHGIEEFAWGNKFAVLAAKTKQ
AVLKQDLNSQLELKVAWWRVKNVNPRKVYTKLKLDEVHENLLSNPWFHFWFKYVKSYNSEHPARRVSILDVLADQYDPYT
LTMTLGQAKNEEDTFVKAIGATLQSEQMEAWSRKITPRQLYTFLRSKWNPPHLLYGLAYDVWNTYFTKINYRSMPLFEQL
YETFGDEDLPLLLIGADQPPMADQPQEVAGLATELYHQLEWFWLAGRVHPHTVFKNLKLTEHSQYLLDMWEIQLWMRYAE
MFRERIGITVTLNKTIEKFFTADMVIVIINTALTDDGKKLADALKNELALKLADALAKEVSPLAIVSESL
>S0354g37306
MRLHVIALALLPVIFLIAKVDASANATASPAPLEISSSAGDRPDTLVSEPQYAEAEERFPVIEEVGWGNKYAALLAKSTH
AVWNHNANSHLELKVAWWRVKNVHPYSVFTKLKLDEVDEDILSNSKFRLWVKYVDSYKLEHPTKKVSIIKKLQNQLDEYD
LAMMLEQAKRDADPSLKNLGAKLQIEQMSIWSAEKCTSSRLYNLLQWDPSHPVLLTGHAYAIWNIYLSLYKPGRPMTHLE
QLLYTFKDASLSALLIASKRSEKTAVLAKGLQLQLEQVWLRERVTPKLAFKYLMLDETPNDLLKNPELLSWMRYEEMYRK
QTGTGVTLNEVIESFLPXX
>S0416g39112
MRVLRATLLGAVALLKVADAAPVLQSLEVASDVQSRAGNYDANDWHDRKRFEMDAEDEERMPVSGKVGALKHAMSSAVAR
GVIEDIENTFGVASTSLARTSDEATKLVASAPDLYFVKWKEKEVEAAQRIHVWLEGNKHPDEVYKELKLDSTGSSFTAVT
LVDTYTWLLYIDEYMRHIQQSKTTPVLSIHEFFSRFSDQMIKTIATQAVPSNAINRIETHLKCYWLNSFKTKDDVTALLK
NYEGKNLYVSRLEEAYGNYFDSVSSPEELRRIIAEFKMKWKTDHMTTQPSTSTKGKAQFKYKPLKHDNEVFIAFDKYVDA
YNSAYPSETLDLLPVLVACFGEGGAFSVIRAAKAIPVTAAKAKLLETEQIQHWVAEKSPDTVLKLIDFNSQSLQSISTLF
QYFDVFSKQHLKPPFDLLAILKINLGDKQLARIVLEEQKNSDAERLKNLLFLDWFNSLKSDDEVSKLIGCRGTNVASVDS
CIVAFKQFREKMRHASTLNLPEGVPKKATGKTVGRNSDYDSSMLAAYEMSIRKNNEKNPKMPLRLLAVLTALFGDSELAA
MIDSAKLSLKNVEVVTRLENEQIQYWVDAGKSPDEVFSLLDPTLQARTFIDKWIKFFDMFIMRRPEHWFDPIVRLTTRYN
DNVLASIVLKELQNSNSGLRLKDLLFLNLFDRMMTHERFYTLLSPELEENTKFDSLVKNYQHFVDDIGPPAIIERVREWC
KTKNTAVRQPIARPGNKAGDRDMFLDDGKVFAAYDNYIRSYNKLKPFARLRLLAALTIRFGDRDASTMILQPKRTPTLQK
SGKTPDQVFELLDVDFRSLPLINKWLNFISKFRQSHREFMFNPIVTLSKRYDIEMLLRTIAKEGNTHGVEQLKDFVIHDL
FNSMQSNEKVLKQLIDYGLNDNFLRTLTPDMAYRLKSDDSAHDGLLLDAYDTFVSVYNEQNPTKHLSLLAVLITRFGDHQ
VLAMIESAKSNSVAAKTAKLLEVKLIQHWVGSEIFTWVKCVDRFIQLNPKLHFNPIKLLKKYFTDEMLASLVVAATPEFK
KDAERIGARLISSSDETLYGSVIDAYATYVRTYNEKNPTKQLSLLALLTAVFGDGKLLAMIDKAKSFPKTLEVAKHLESE
QILFWVKREKNPIDIYELISFNTKSLHFVYKWIEFSGVFCKHHPNPSFDPINLLKMHFSDHELAAFLVDATSKNSDDAKR
LETVLFTHWFNNLMTRAKLEELLGLNEVTEPTFAQLLDKFDGYVKKLEQKTELVVPFTPVDKIQNYGNLFYLYDDYLRPY
NEHNPATQVSLFALLHRLYGDKTVVKMVDEAKLNPYTLASAELVEAEQFKFWEDAKKSPAKVVDLLDFKPKSPSLVHKLV
EFFGNFYKRYPDSSFDPIALLKRLYTDATVAKIVLEATSKNSDDAKRLEDMLLLHWFNNLMTRKALEKLLGVNEASSSTF
APLLDKFDRFVENMKHKTALVVPSTSDLNYGKLFSLFDGHVHSYNVHNPTSKMSLFALLYTIFGDKAVVKMIDEAVLVPH
TLASAELVEVEQFQHWVNEKKTVGEVVELLFSGSKSLRFKHLDVEKKDTFTSLLAKFGKYYATLIRKELALSTDDLEDKV
SKTGSELAAFVSHIRDSIKKPAKQLSLLAALTACYGDHKASMLIQAAESIPSTKEMVTLLGDQLIQFWLGAR
>S0429g39389
MSVTHRPLSSLHNLLLLWAVILVVCSTVCMVVTATSSAVDNQSEGHFKNSTLPNIPDRNEERAPSPLIDELVEGLEQPFG
PDIARTVDDWLEKAGLKSRADDVFKSQEFQEAVDKILVAHSNNHVLAQEAMFKGLQRAIRAEDQADMFFELGRTIGKYKT
ANSYLVPSGSVYQRTESFEKLVEEANVRFKRKRFVLGLEPHLLNFWANSKITPETVWEGLELDVGKSLEIKNPSFRVYID
YVTHLEPDELVRYDMALNGMRRSTTLLPDGSSTIVPDLVIAQQLVDADAPDKASVVTKHLMHALFRDWEKRGMTHDQLFH
ELLPSFTFELESLLQGPMKLWIAYFSKIEDQASYETLFQTIKRRAKSDAAVNDLIKHVDPLGTERQLVEMYTVSVIQPRS
PGTAAEDLAYRSKLLFQEVFLDMERNGMTADAMLDFFKIRELQHRELLENPRLWTWMSFLVDSYDDIKNFESADPKKLRI
IALVKRDGNTMFGHLKKQLDEEELVTLVEKAIGWDHRYYYLFASNLANMWKSARKTSHDVFSLLGLHVPVKTLLMKNEFP
LWFNFVIETPENEVEATLEMHQILKKMYAKERSYMPANKIPYLDDVFENAMSKTVHTRPKLCECISKLWFVDLRNQGYEH
YHFSKLWMKNSFDHYILTHRRVHYKKKLSNSLPEGFS
>S0429g39395
MLKPQILRQFMLLSAFTLVASTKAMVAVDAQAQSHMRSLSAAEDTRTDRFEERGFNAIPAKAALQLEKFSPSLRFRLSLD
KEKLISTFFKESNVKTAKGNLFAREQYQMWASRVFRAYKNRTKAYKALFRELKQQFDDYELASLILEGLASSRTEAVAKH
YYDLQIQDWIANKENVDVFRALKLDIDKGSVFKNPLLETYVSFARQLPRKDGSGDQIVFDRLYRLLKEKYGVPRLAKMLG
ASNVDLREGSIGKRVMDTMQHKVFVGWSEISLLSFLKKAGAEDAAATSTWLSLIKGSFGTTRYKQLVNDLSEGLWKERDV
KEKALATVLTVAQKDESTRISATYQLEKLFRLWDEENKTASDVLDILGLKVAGMKAEDIVESPLLETWFAFESRQRFDDA
KLLETLLRHLTMEQLASMTVLETKDSNMAARFLDVRKALFEKWQMEALDEDAVFQRLHLHIAGDKLFTHPALDAWYWYVV
ECHGTDPGAFILRVVKKYYRNSESLFDMVHKELGKEGFSGAISVAEALKE
>S0452g39952
MAYAMLATRQPPPSLLDLLLLWTAILVVCSTVLTATSTTVDSQPKRYFKNSTAPAVPDRNEERAPWPWFGELVDKFMLGS
HFGKAKLVDKYLAKASLESRAGDAFTSEQFQIAVDKTLDAYADNQKLAQKAIFKGLKRAARAQDRADMFFELGRTIGMYK
TVDTSPRLSRREIHGSERYQSFVERYEAYKKQRPFVLGLEPHLLHYWAKGQVTPEAVWKGFELNILKRGEFRNPSFCVYV
DYIIQSELDKLAGYDWALNYIRHSSTLSPVTSLPTVPDVVIAQQLVDAGAPSRANDVIMGLMQALFRDWDKQGMTPNQLF
YELLPAFTFELESLLQGPMELWIKYFRTPMSHANYKMLLETILERAKSGNAVKGLADPLAAEKRLVWMYTGAAIQPNIAA
KDLAYRATLLFQEAFRHLERKGMTADKMLDFLKIRGLQNQELVNDPHLWTWMSFTIDRHGTSKSVNRKRVRSQALVKSDF
EFMFNHLNHHMRDNDLVLLVEMAVGGDHRFYQALAYNLVNKWKLAGKSSHDVFLLLNFENVSVNDLLMKKLFPLWFRFGI
ETSGDEVKASLEMRMILEMKYAKNSFRETARRRPTFDEVLKKGMDAELSRPRVYQCIGRLWSVKLLNEGVPPNRVKLDTS
SKKPAITFYEDYISTRKEAFGKKLEVSLPAGFS
>S0518g41051
MLKPKFLRQFMLLSAFTVVASTKAMFAVHAQAQSHMRSLSAAEDTHTDRFEERMVGDVLAEDALMLDNVLAKDTLMLENV
APSLRSGPTSDKEKVINTFIEKFNKKAVETNLFESEQYQKGLWGLVSRVKNHFGDYELATLVLDGLASLKTKAVAKHYHD
LLMKDWVANKKALNVFCALKLDTDKDNVFKNPLLETYVSFARQLPREYVSNEQPIYDELYSVPKQRFGVARLAEMLGASN
VDLQEGSVGNNIYDSLDYVKSIFVKYGAVDSSALSIWLSYAEWALIDVDYEELVTGMVNGLWNRRGIKVKALAAVIAAAQ
RDERTRAMATKTLKELFVVSPLLKTWFAFTLRRLDRDANLLETLLSQLTEEQLASMRVMKTANPIIKKRVFSVEAALFNK
WETEFVDRDGAFVRLQLHKAGDKLFTHPALNVWHWYVLQHYGPRFKKLITQVVKKYYYTPESLVDMVNRELENEGYLSAN
SIARMLKPNGISP
>S0518g41061
MLKPKFLRHFMLLSGFALVACTKPMIAEDGQAQSHLGSLSAKNTHFDHFEERSSDAFSTKVALFLEKLSPNLRSRHSLDE
EGLIGTFSKESKVKSAEGNLYASQQYQMWASRVFDNLKDPAKAYKALFRELKKHFDDYELALLILEGLASQKTKAVAKEY
YDLQMEDWISKSDTDVFRALKLDIGEDNVFKNPLLETYVSFLRQGFREGFDERPLFSELYTMLEQKVGVVGVAEMLGATN
VDLREGSIGNGVMKALFWHVSKETSDDSLTGVKSVFNNYAVADSSAVSIWLSYAKWLLKGGDYEKLVTGMLDSLWNQRKV
KGKALATVIAAAQKDASTREVASNTLEKLFLEWEEEKKTSSAVLHILGLNPPGMKAEDMTDNPLLATWFAFVARRDKDDA
KFFKTLQSQLTEEQIASMIVXX
>S0527g41180
MLQPKLLHRFMLLSAFTVVASTKATVAVDTQGSSHMRSLSAEETPTDRFEERVNGYVFAKDALVVEDVAPTLRAALSPDR
EKVVNHVFEKFHKNSEDLFASEQYQKWASNVLGAHEDSEKAYDFLFHELKTHYNDHELALFVQDGLAARDVFRALKLDVD
EGNVFKNPLLETYLSFARRLPRKRFLTDQPIYNELFRTLKQNFGLVRLVEMLGATNVDFYNGSIENRVLRTLFDDVASEK
RHDSLVYVTSVFTDHAVGDSPAISIWLSYADFSLTKHDYKELVTAMANSLWEQRGVKVKALVTVLASAQKSAITRGAALN
TLEKLFVEWENEKKSTNDVLAILGLNLAEMKPEDMTEGPLLETWYAFEARRHATDAALLEALQSHLTEEQVASMIFMKTA
NPHVIDRASGLKVALLQKWLMEGVDKDKAFVRLRLNKAGNKLFTHPALSIWLAYAYDHNSVESRALLTQIVKKYYPDSES
LLSMVNRELKKKEMTGANALALTLKRYWTS
>S0534g41293
MLKPKILRQFLLLSGFALVASTKTMIAVDAQPQSHLRSLSAEDPHFDRFDERIFDTLIEKGVLQLEKVSPSLRLRFSSDK
AKVINKYFEVLDVKSVKGDLFASAQYQMWAKRVFRAYKKSAKAYGALFHELKQQYSDYELATFVLEGLASQKTKAVAREY
YDLQINDWIANKKTHLDVFRALKLDADKYSVFRKPLLETYVSFARRLSRTNKADDQTICDELYRMLEQKVGFARLAEMLA
APDVDLNGRSVGGRVMNALFRDIASKGPEGSLEYAKNLFNNDAVADSSAVSIWLSHAKRSLGGEDYEKLVTGMLDSLWNQ
REVKGKALATVIAAAQKDASTREVASNTLEKLFVEWEEEKKTSSAVLHILGLKPPGMKAEDMTDNPLLATWFAFVARRDK
DDAKFFKTLQSQLTEEQIASMIVMETADPIIKKRVSSVEAALFNKWKTESIDKGDAFVRLNLDKAGDKLFTHPALKVWYW
YTLQYNGPRSDVKIAQIVKMYYDDSEFLLDMVNRELKKEGFSTAKGIAYMLKPSPLS
