# Supplementary material for: A secreted WY-domain-containing protein present in European isolates of the oomycete Plasmopara viticola induces cell death in grapevine and tobacco species
Source: PLoS One. 2019 Jul 29;14(7):e0220184. doi: 10.1371/journal.pone.0220184 (PMC6663016; doi:10.1371/journal.pone.0220184)
Supplement: S3 Dataset — (XLSX) [file pone.0220184.s016.xlsx]

## Sheet: Spores
#Combier et al. Supplementary Dataset 3. Expression data.
#ID	Reads spores 454	Size	RPK
Plvit221r1_S0022g10478	24	1431	16.7715
Plvit221r1_S0028g11571	1	1320	0.757576
Plvit221r1_S0028g11621	0	669	0
Plvit221r1_S0028g11635	26	1125	23.1111
Plvit221r1_S0028g11667	0	1185	0
Plvit221r1_S0028g11675	1	1122	0.891266
Plvit221r1_S0028g11682	1	1107	0.903342
Plvit221r1_S0028g11690	0	1227	0
Plvit221r1_S0046g14940	15	1299	11.5473
Plvit221r1_S0046g14958	0	1296	0
Plvit221r1_S0046g14981	15	1032	14.5349
Plvit221r1_S0046g14989	7	1272	5.50314
Plvit221r1_S0046g14999	7	1296	5.40123
Plvit221r1_S0046g15004	0	1272	0
Plvit221r1_S0046g15019	7	1293	5.41377
Plvit221r1_S0046g15030	0	1272	0
Plvit221r1_S0046g15052	2	1275	1.56863
Plvit221r1_S0048g15292	0	1530	0
Plvit221r1_S0048g15306	1	2046	0.488759
Plvit221r1_S0062g17299	22	1287	17.094
Plvit221r1_S0062g17303	2	1284	1.55763
Plvit221r1_S0062g17311	4	1245	3.21285
Plvit221r1_S0062g17319	1	1296	0.771605
Plvit221r1_S0123g23513	4	3156	1.26743
Plvit221r1_S0123g23515	0	1608	0
Plvit221r1_S0123g23522	0	1596	0
Plvit221r1_S0123g23544	98	1461	67.0773
Plvit221r1_S0123g23576	74	1368	54.0936
Plvit221r1_S0130g24083	0	1521	0
Plvit221r1_S0130g24127	0	1260	0
Plvit221r1_S0130g24134	2	1887	1.05988
Plvit221r1_S0130g24138	6	1296	4.62963
Plvit221r1_S0140g24966	0	1587	0
Plvit221r1_S0140g24970	0	1800	0
Plvit221r1_S0149g25895	3	1926	1.55763
Plvit221r1_S0203g29622	2	2028	0.986193
Plvit221r1_S0210g30094	2	1116	1.79211
Plvit221r1_S0210g30098	10	1128	8.86525
Plvit221r1_S0210g30111	2	1140	1.75439
Plvit221r1_S0235g31574	2	939	2.12993
Plvit221r1_S0240g31888	2	1449	1.38026
Plvit221r1_S0240g31910	0	1137	0
Plvit221r1_S0250g32483	0	1866	0
Plvit221r1_S0254g32675	0	2310	0
Plvit221r1_S0259g32900	22	1287	17.094
Plvit221r1_S0292g34600	0	510	0
Plvit221r1_S0324g36068	0	1122	0
Plvit221r1_S0324g36070	8	1083	7.38689
Plvit221r1_S0324g36106	0	1152	0
Plvit221r1_S0334g36492	0	1122	0
Plvit221r1_S0334g36493	0	693	0
Plvit221r1_S0334g36511	0	1098	0
Plvit221r1_S0345g36936	2	1155	1.7316
Plvit221r1_S0345g36938	0	1164	0
Plvit221r1_S0345g36958	1	1833	0.545554
Plvit221r1_S0354g37275	2	1101	1.81653
Plvit221r1_S0354g37279	0	1158	0
Plvit221r1_S0354g37290	1	1029	0.971817
Plvit221r1_S0354g37299	0	1173	0
Plvit221r1_S0354g37306	0	1017	0
Plvit221r1_S0416g39112	11	5019	2.19167
Plvit221r1_S0429g39389	1	2034	0.491642
Plvit221r1_S0429g39395	0	1593	0
Plvit221r1_S0452g39952	0	2022	0
Plvit221r1_S0518g41051	0	1482	0
Plvit221r1_S0518g41061	0	1266	0
Plvit221r1_S0527g41180	4	1533	2.60926
Plvit221r1_S0534g41293	1	1614	0.619579
Hits: %identity>90% and % subject cover >90%

## Sheet: 48hpi_72hpi
#ID	Size	cpmTMM.48.R1	cpmTMM.48.R4	cpmTMM.48.R3	cpmTMM.72.R1	cpmTMM.72.R2	cpmTMM.72.R3	CPM_t48	CPM_t72	RPKM_t48	RPKM_t72
Plvit221r1_S0022g10478	1431	9.26371	7.28789	0	2.90485	9.88426	17.6773	5.5172	10.1555	3.85549	7.09675
Plvit221r1_S0028g11571	1320	3.36862	0	13.4262	5.8097	10.6446	0	5.59827	5.48476	4.24111	4.15512
Plvit221r1_S0028g11621	669	0	0	0	0	0	0	0	0	0	0
Plvit221r1_S0028g11635	1125	0	0	0	0	0	3.53545	0	1.17848	0	1.04754
Plvit221r1_S0028g11667	1185	185.274	207.705	111.885	188.815	112.529	130.812	168.288	144.052	142.015	121.563
Plvit221r1_S0028g11675	1122	37.0549	40.0834	17.9016	34.8582	47.9007	63.6381	31.6799	48.799	28.2352	43.4929
Plvit221r1_S0028g11682	1107	700.674	619.47	698.162	583.874	727.634	572.743	672.769	628.084	607.74	567.375
Plvit221r1_S0028g11690	1227	181.906	76.5228	143.213	104.575	63.8675	120.205	133.88	96.2158	109.112	78.4155
Plvit221r1_S0046g14940	1299	32.8441	32.7955	26.8524	17.4291	28.1321	24.7482	30.8306	23.4365	23.7341	18.0419
Plvit221r1_S0046g14958	1296	17.6853	18.2197	26.8524	8.71454	7.60328	7.0709	20.9191	7.79624	16.1413	6.01562
Plvit221r1_S0046g14981	1032	26.1068	25.5076	17.9016	14.5242	38.0164	31.8191	23.172	28.1199	22.4535	27.248
Plvit221r1_S0046g14989	1272	25.2647	18.2197	13.4262	23.2388	31.9338	3.53545	18.9702	19.5693	14.9137	15.3847
Plvit221r1_S0046g14999	1296	37.0549	40.0834	17.9016	34.8582	37.2561	21.2127	31.6799	31.109	24.4444	24.0038
Plvit221r1_S0046g15004	1272	30.3176	10.9318	8.95079	26.1436	30.4131	10.6064	16.7334	22.3877	13.1552	17.6004
Plvit221r1_S0046g15019	1293	3.36862	7.28789	0	8.71454	22.0495	10.6064	3.55217	13.7901	2.74723	10.6652
Plvit221r1_S0046g15030	1272	20.2117	7.28789	8.95079	37.763	21.2892	21.2127	12.1501	26.755	9.552	21.0338
Plvit221r1_S0046g15052	1275	18.5274	0	8.95079	11.6194	4.56197	10.6064	9.15941	8.92924	7.18385	7.00332
Plvit221r1_S0048g15292	1530	68.2146	83.8107	44.754	78.4309	23.5702	31.8191	65.5931	44.6067	42.8713	29.1547
Plvit221r1_S0048g15306	2046	161.694	178.553	196.917	153.957	146.743	127.276	179.055	142.659	87.5146	69.7257
Plvit221r1_S0062g17299	1287	0	0	0	0	0	0	0	0	0	0
Plvit221r1_S0062g17303	1284	49.6872	36.4394	62.6555	26.1436	47.9007	21.2127	49.5941	31.7523	38.6247	24.7292
Plvit221r1_S0062g17311	1245	57.2666	61.947	62.6555	37.763	41.0577	42.4254	60.6231	40.4154	48.6932	32.4622
Plvit221r1_S0062g17319	1296	21.0539	21.8637	17.9016	11.6194	27.3718	10.6064	20.273	16.5325	15.6428	12.7566
Plvit221r1_S0123g23513	3156	105.269	72.8789	26.8524	72.6212	63.8675	67.1736	68.3336	67.8874	21.652	21.5106
Plvit221r1_S0123g23515	1608	54.7401	36.4394	31.3278	61.0018	31.1734	49.4963	40.8358	47.2239	25.3954	29.3681
Plvit221r1_S0123g23522	1596	0.842156	0	0	0	0	0	0.280719	0	0.175889	0
Plvit221r1_S0123g23544	1461	48.845	14.5758	22.377	34.8582	60.0659	42.4254	28.5993	45.7832	19.5751	31.3369
Plvit221r1_S0123g23576	1368	8.42156	7.28789	13.4262	31.9533	24.3305	17.6773	9.71188	24.6537	7.09933	18.0217
Plvit221r1_S0130g24083	1521	6.73725	10.9318	17.9016	5.8097	4.56197	0	11.8569	3.45722	7.79545	2.27299
Plvit221r1_S0130g24127	1260	50.5294	40.0834	58.1801	55.1921	46.38	28.2836	49.5976	43.2852	39.3632	34.3534
Plvit221r1_S0130g24134	1887	2.52647	3.64394	0	5.8097	10.6446	0	2.0568	5.48476	1.08999	2.9066
Plvit221r1_S0130g24138	1296	23.5804	18.2197	22.377	11.6194	31.9338	10.6064	21.3924	18.0532	16.5064	13.9299
Plvit221r1_S0140g24966	1587	22.7382	40.0834	22.377	17.4291	24.3305	31.8191	28.3995	24.5262	17.8951	15.4544
Plvit221r1_S0140g24970	1800	57.2666	29.1515	44.754	20.3339	37.2561	42.4254	43.724	33.3385	24.2911	18.5214
Plvit221r1_S0149g25895	1926	10.1059	10.9318	8.95079	5.8097	6.08262	7.0709	9.99616	6.32107	5.19012	3.28197
Plvit221r1_S0203g29622	2028	8.42156	3.64394	4.4754	0	6.08262	3.53545	5.51363	3.20602	2.71875	1.58088
Plvit221r1_S0210g30094	1116	21.0539	21.8637	17.9016	5.8097	31.9338	31.8191	20.273	23.1875	18.1658	20.7773
Plvit221r1_S0210g30098	1128	16.8431	3.64394	8.95079	14.5242	12.1652	14.1418	9.81262	13.6104	8.69913	12.066
Plvit221r1_S0210g30111	1140	4.21078	3.64394	0	2.90485	10.6446	7.0709	2.61824	6.87345	2.2967	6.02934
Plvit221r1_S0235g31574	939	4.21078	3.64394	0	5.8097	4.56197	14.1418	2.61824	8.17116	2.78833	8.70198
Plvit221r1_S0240g31888	1449	116.218	105.674	125.311	92.9551	44.8593	88.3863	115.734	75.4002	79.8719	52.0361
Plvit221r1_S0240g31910	1137	5.05294	3.64394	0	0	2.28098	0	2.89896	0.760328	2.54966	0.668714
Plvit221r1_S0250g32483	1866	15.1588	14.5758	13.4262	11.6194	16.7272	21.2127	14.3869	16.5198	7.71003	8.85304
Plvit221r1_S0254g32675	2310	402.551	178.553	170.065	130.718	187.801	233.34	250.39	183.953	108.394	79.6333
Plvit221r1_S0259g32900	1287	0	0	0	0	0	0	0	0	0	0
Plvit221r1_S0292g34600	510	0	0	0	0	0	0	0	0	0	0
Plvit221r1_S0324g36068	1122	8.42156	14.5758	8.95079	8.71454	67.6692	3.53545	10.6494	26.6397	9.49142	23.7431
Plvit221r1_S0324g36070	1083	11.7902	3.64394	0	17.4291	31.9338	24.7482	5.14471	24.7037	4.75042	22.8104
Plvit221r1_S0324g36106	1152	19.3696	18.2197	13.4262	11.6194	1.52066	7.0709	17.0052	6.73698	14.7614	5.84808
Plvit221r1_S0334g36492	1122	32.0019	10.9318	4.4754	2.90485	21.2892	28.2836	15.803	17.4925	14.0847	15.5905
Plvit221r1_S0334g36493	693	0	0	0	0	0	0	0	0	0	0
Plvit221r1_S0334g36511	1098	19.3696	25.5076	26.8524	29.0485	18.2479	35.3545	23.9099	27.5503	21.7758	25.0913
Plvit221r1_S0345g36936	1155	7.5794	0	0	0	4.56197	0	2.52647	1.52066	2.18742	1.31659
Plvit221r1_S0345g36938	1164	2.52647	0	4.4754	8.71454	2.28098	0	2.33395	3.66518	2.00512	3.14878
Plvit221r1_S0345g36958	1833	78.3205	51.0152	89.5079	95.86	108.727	45.9609	72.9479	83.5159	39.797	45.5624
Plvit221r1_S0354g37275	1101	18.5274	10.9318	4.4754	11.6194	14.4462	7.0709	11.3116	11.0455	10.2739	10.0323
Plvit221r1_S0354g37279	1158	10.948	3.64394	4.4754	2.90485	3.80164	3.53545	6.35579	3.41398	5.48859	2.94817
Plvit221r1_S0354g37290	1029	6.73725	0	4.4754	8.71454	8.36361	3.53545	3.73755	6.8712	3.63221	6.67755
Plvit221r1_S0354g37299	1173	9.26371	3.64394	17.9016	11.6194	10.6446	7.0709	10.2697	9.77829	8.75511	8.33614
Plvit221r1_S0354g37306	1017	23.5804	32.7955	22.377	23.2388	16.7272	42.4254	26.2509	27.4638	25.8121	27.0047
Plvit221r1_S0416g39112	5019	15.1588	3.64394	8.95079	8.71454	22.0495	24.7482	9.25118	18.5041	1.84323	3.6868
Plvit221r1_S0429g39389	2034	73.2676	171.265	138.737	61.0018	101.884	49.4963	127.757	70.794	62.8106	34.8053
Plvit221r1_S0429g39395	1593	16.8431	29.1515	35.8032	23.2388	30.4131	3.53545	27.2659	19.0624	17.1161	11.9664
Plvit221r1_S0452g39952	2022	26.1068	14.5758	13.4262	20.3339	28.1321	35.3545	18.0363	27.9402	8.92001	13.8181
Plvit221r1_S0518g41051	1482	0	0	0	0	0	0	0	0	0	0
Plvit221r1_S0518g41061	1266	117.06	109.318	129.786	139.433	162.71	148.489	118.721	150.211	93.7768	118.65
Plvit221r1_S0527g41180	1533	15.1588	14.5758	4.4754	8.71454	10.6446	7.0709	11.4033	8.81001	7.43857	5.74691
Plvit221r1_S0534g41293	1614	192.012	145.758	143.213	124.908	131.537	120.205	160.327	125.55	99.3354	77.7882
